# Supplementary material for: Nanostructure Mediated Piezoelectric Effect of Tetragonal BaTiO3 Coatings on Bone Mesenchymal Stem Cell Shape and Osteogenic Differentiation
Source: Int J Mol Sci. 2023 Feb 17;24(4):4051. doi: 10.3390/ijms24044051 (PMC9961896; doi:10.3390/ijms24044051)
Supplement: Supplementary file 1 [file ijms-24-04051-s001.zip]

Archive with 1 entries (1 files):
- ijms-2152853-supplementary.pdf
